# Supplementary material for: Long-Time Persisting Superhydrophilicity on Sapphire Surface via Femtosecond Laser Processing with the Varnish of TiO2
Source: Nanomaterials (Basel). 2022 Sep 28;12(19):3403. doi: 10.3390/nano12193403 (PMC9565462; doi:10.3390/nano12193403)
Supplement: Supplementary file 1 [file nanomaterials-12-03403-s001.zip]

Archive with 5 entries (4 files):
- nanomaterials-1898819-supplementary/nanomaterials-1898819 SI conversion/
- nanomaterials-1898819-supplementary/nanomaterials-1898819 SI conversion/~$pplementary Material.docx
- nanomaterials-1898819-supplementary/nanomaterials-1898819 SI conversion/nanomaterials-1898819 supplementary-done.pdf
- nanomaterials-1898819-supplementary/nanomaterials-1898819 SI conversion/Video S1 .mp4
- nanomaterials-1898819-supplementary/nanomaterials-1898819 SI conversion/Video S2 .mp4
